# Supplementary material for: COVID-19, Green Deal and recovery plan permanently change emissions and prices in EU ETS Phase IV
Source: Nat Commun. 2022 Mar 4;13:1165. doi: 10.1038/s41467-022-28398-2 (PMC8897504; doi:10.1038/s41467-022-28398-2)
Supplement: Supplementary file 3 — Supplementary dataset 1 [file 41467_2022_28398_MOESM3_ESM.xlsx]

## Sheet: Figure1(a)
		Year in which the overlapping policy changes the demand for emission allowances
		2020	2021	2022	2023	2024	2025	2026	2027	2028	2029	2030	2031	2032	2033	2034	2035	2036	2037	2038	2039	2040	2041	2042	2043	2044	2045	2046	2047	2048	2049	2050
Year in which the waterbed is sealed	2023	0.557664	0.368703	0.134645	-0.0301842	-0.0301842	-0.0301842	-0.0301842	-0.0301842	-0.0301842	-0.0301842	-0.0301842	-0.0301842	-0.0301842	-0.0301842	-0.0301842	-0.0301842	-0.0301842	-0.0301842	0	0	0	0	0	0	0	0	0	0	0	0	0
	2024	0.613575	0.447903	0.2406	0.0840573	-0.0408442	-0.0408442	-0.0408442	-0.0408442	-0.0408442	-0.0408442	-0.0408442	-0.0408442	-0.0408442	-0.0408442	-0.0408442	-0.0408442	-0.0408442	-0.0408442	-0.0408442	0	0	0	0	0	0	0	0	0	0	0	0
	2025	0.661586	0.516442	0.334631	0.196365	0.0753158	-0.0507775	-0.0507775	-0.0507775	-0.0507775	-0.0507775	-0.0507775	-0.0507775	-0.0507775	-0.0507775	-0.0507775	-0.0507775	-0.0507775	-0.0507775	-0.0507775	-0.0507775	-0.0507775	0	0	0	0	0	0	0	0	0	0
	2026	0.704218	0.577353	0.418421	0.297465	0.190581	0.0686603	-0.0583406	-0.0583406	-0.0583406	-0.0583406	-0.0583406	-0.0583406	-0.0583406	-0.0583406	-0.0583406	-0.0583406	-0.0583406	-0.0583406	-0.0583406	-0.0583406	-0.0583406	-0.0583406	-0.0583406	-0.0583406	0	0	0	0	0	0	0
	2027	0.740655	0.629419	0.490064	0.383998	0.29018	0.182188	0.0590033	-0.0693145	-0.0693145	-0.0693145	-0.0693145	-0.0693145	-0.0693145	-0.0693145	-0.0693145	-0.0693145	-0.0693145	-0.0693145	-0.0693145	-0.0693145	-0.0693145	-0.0693145	-0.0693145	-0.0693145	-0.0693145	-0.0693145	0	0	0	0	0
	2028	0.771711	0.673794	0.551126	0.45776	0.375168	0.280005	0.170465	0.0455136	-0.0846436	-0.0846436	-0.0846436	-0.0846436	-0.0846436	-0.0846436	-0.0846436	-0.0846436	-0.0846436	-0.0846436	-0.0846436	-0.0846436	-0.0846436	-0.0846436	-0.0846436	-0.0846436	-0.0846436	-0.0846436	-0.0846436	0	0	0	0
	2029	0.798862	0.712591	0.604512	0.52225	0.449477	0.365623	0.269007	0.157793	0.0309339	-0.101211	-0.101211	-0.101211	-0.101211	-0.101211	-0.101211	-0.101208	-0.101208	-0.101208	-0.101208	-0.101208	-0.101208	-0.101208	-0.101208	-0.101208	-0.101208	-0.101208	-0.101211	-0.101211	0	0	0
	2030	0.823852	0.7483	0.65365	0.581609	0.517879	0.444442	0.359821	0.262321	0.150091	0.0220708	-0.111283	-0.111283	-0.111283	-0.111283	-0.111283	-0.111283	-0.111284	-0.111284	-0.111284	-0.111284	-0.111284	-0.111284	-0.111284	-0.111284	-0.111284	-0.111284	-0.111284	-0.111284	-0.111284	-0.111281	0
	2031	0.844708	0.778101	0.694657	0.631146	0.574962	0.51022	0.435617	0.349652	0.250603	0.136589	0.00653575	-0.128937	-0.128937	-0.128937	-0.128937	-0.128937	-0.128937	-0.128937	-0.128937	-0.128937	-0.128937	-0.128937	-0.128937	-0.128937	-0.128937	-0.128937	-0.128937	-0.128937	-0.128937	-0.128937	-0.128935
	2032	0.864071	0.80577	0.73273	0.677138	0.62796	0.571291	0.50599	0.430742	0.344044	0.24414	0.129141	-0.00203549	-0.138678	-0.138678	-0.138678	-0.138678	-0.138678	-0.138678	-0.138678	-0.138678	-0.138678	-0.138678	-0.138678	-0.138821	-0.138821	-0.138821	-0.138821	-0.138821	-0.138821	-0.138821	-0.138821
	2033	0.880145	0.828737	0.764334	0.715316	0.671953	0.621984	0.564405	0.498055	0.421599	0.333498	0.231989	0.115144	-0.0181403	-0.156978	-0.156978	-0.156978	-0.156978	-0.156978	-0.156978	-0.156978	-0.156978	-0.156978	-0.156978	-0.156978	-0.156978	-0.156978	-0.156978	-0.156978	-0.156978	-0.156978	-0.156978
	2034	0.894507	0.849261	0.792575	0.749431	0.711264	0.667284	0.616605	0.558206	0.490912	0.413368	0.324013	0.221061	0.102557	-0.0326252	-0.173439	-0.173439	-0.173439	-0.173439	-0.173439	-0.173439	-0.173439	-0.173439	-0.173439	-0.173439	-0.173439	-0.173439	-0.173439	-0.173439	-0.173439	-0.173439	-0.173439
	2035	0.907568	0.867923	0.818255	0.780452	0.747011	0.708476	0.664069	0.6129	0.553937	0.485993	0.4077	0.317482	0.213534	0.0938811	-0.0426067	-0.18478	-0.184778	-0.184778	-0.184778	-0.184778	-0.184778	-0.184777	-0.184777	-0.184777	-0.184776	-0.184776	-0.184776	-0.184776	-0.184776	-0.184776	-0.184776
	2036	0.917839	0.883897	0.838843	0.805261	0.775555	0.741323	0.701877	0.656423	0.604045	0.543688	0.474139	0.393995	0.301416	0.196018	0.0735374	-0.0661743	-0.211707	-0.211707	-0.211707	-0.211707	-0.211707	-0.211707	-0.211707	-0.211707	-0.212447	-0.212447	-0.212447	-0.212739	-0.212708	-0.212708	-0.212708
	2037	0.927547	0.896471	0.857539	0.827907	0.801694	0.771488	0.736681	0.696572	0.650354	0.597085	0.535715	0.464986	0.383495	0.289594	0.181401	0.0568623	-0.0852151	-0.233194	-0.233183	-0.233154	-0.233154	-0.233154	-0.233154	-0.233154	-0.233154	-0.233154	-0.233154	-0.233154	-0.233154	-0.233154	-0.233154
	2038	0.935483	0.907811	0.873143	0.846757	0.823415	0.796518	0.765523	0.729808	0.688652	0.641228	0.586579	0.523607	0.451043	0.367426	0.271073	0.160057	0.0322673	-0.1135	-0.265341	-0.265341	-0.265341	-0.265341	-0.265341	-0.265341	-0.265341	-0.265341	-0.265426	-0.265426	-0.265426	-0.265427	-0.268899
	2039	0.943035	0.918602	0.887992	0.864694	0.844085	0.820336	0.792969	0.761434	0.725096	0.683222	0.634971	0.579377	0.515306	0.441476	0.356401	0.258368	0.145408	0.01539	-0.132921	-0.28741	-0.287418	-0.287418	-0.287418	-0.287418	-0.287418	-0.287418	-0.287418	-0.287416	-0.287408	-0.287408	-0.287408
	2040	0.94903	0.927169	0.89978	0.878935	0.860494	0.839245	0.814756	0.786543	0.754029	0.716563	0.67339	0.62364	0.566313	0.500254	0.424131	0.336415	0.235339	0.118881	-0.0151696	-0.168082	-0.327366	-0.327365	-0.327365	-0.327365	-0.327365	-0.327365	-0.327365	-0.327365	-0.327365	-0.327365	-0.327364
	2041	0.954302	0.934702	0.910147	0.891457	0.874924	0.855873	0.833919	0.808622	0.779471	0.74588	0.707172	0.662569	0.611171	0.551945	0.483697	0.405053	0.314431	0.21	0.0896839	-0.0488111	-0.20679	-0.371352	-0.371345	-0.371345	-0.371345	-0.371345	-0.371345	-0.371345	-0.371345	-0.371345	-0.371345
	2042	0.958942	0.941332	0.919269	0.902477	0.887637	0.87052	0.850795	0.828066	0.801875	0.771692	0.736914	0.696839	0.65066	0.597446	0.536127	0.465457	0.384028	0.290203	0.182091	0.0575256	-0.0858747	-0.249424	-0.419798	-0.421453	-0.421453	-0.421453	-0.421451	-0.421451	-0.42147	-0.421469	-0.421366
	2043	0.9637	0.948131	0.928627	0.913781	0.900647	0.885514	0.868075	0.847981	0.824825	0.798143	0.767396	0.731962	0.691135	0.644089	0.589877	0.527407	0.455377	0.372426	0.276841	0.166698	0.0397946	-0.106285	-0.272916	-0.446488	-0.446443	-0.446443	-0.446443	-0.446443	-0.446443	-0.446443	-0.446443
	2044	0.967302	0.953277	0.935707	0.922334	0.910504	0.896873	0.881164	0.863063	0.842204	0.818168	0.79047	0.758554	0.721775	0.679395	0.630559	0.574284	0.509438	0.434771	0.348666	0.249445	0.135113	0.00337996	-0.148256	-0.321224	-0.501399	-0.501399	-0.501399	-0.501399	-0.501399	-0.501399	-0.501399
	2045	0.970474	0.95781	0.941945	0.929869	0.919187	0.906877	0.892693	0.876346	0.857513	0.83581	0.8108	0.781981	0.748772	0.710505	0.666407	0.615595	0.557043	0.489571	0.411823	0.322232	0.218995	0.100036	-0.0370292	-0.194804	-0.374774	-0.562245	-0.562245	-0.562245	-0.562245	-0.562245	-0.562241
	2046	0.973206	0.961715	0.947302	0.936345	0.926652	0.915482	0.902612	0.88778	0.870689	0.850995	0.828301	0.802151	0.772017	0.737294	0.697281	0.651174	0.598043	0.53682	0.466271	0.384977	0.291299	0.183353	0.0589658	-0.0843519	-0.249323	-0.437502	-0.633506	-0.633506	-0.633506	-0.633505	-0.633505
	2047	0.97624	0.966049	0.953268	0.943551	0.934955	0.925049	0.913635	0.900481	0.885325	0.867838	0.847712	0.824521	0.797796	0.766973	0.731488	0.690598	0.643432	0.589137	0.526571	0.454442	0.371366	0.275641	0.165327	0.0382104	-0.108201	-0.276862	-0.469119	-0.669418	-0.669418	-0.669417	-0.669417
	2048	0.978331	0.969037	0.957394	0.948531	0.940692	0.931658	0.921248	0.909253	0.89543	0.879502	0.861147	0.839997	0.815626	0.787542	0.75518	0.717889	0.674918	0.625402	0.568343	0.502593	0.42684	0.339534	0.23893	0.123004	-0.0105808	-0.164495	-0.341664	-0.543758	-0.754283	-0.754283	-0.754283
	2049	0.980145	0.971629	0.96096	0.952839	0.945655	0.937377	0.927838	0.916846	0.90418	0.889584	0.872764	0.853384	0.831052	0.805317	0.775663	0.741491	0.702115	0.656741	0.604456	0.544206	0.474779	0.394778	0.30259	0.19636	0.0739498	-0.0670986	-0.229618	-0.416691	-0.630086	-0.852372	-0.852372
	2050	0.981862	0.974083	0.964337	0.956919	0.950357	0.942795	0.934081	0.924041	0.91247	0.899138	0.883825	0.866121	0.845721	0.822214	0.795126	0.763912	0.727943	0.686495	0.638734	0.583699	0.520279	0.4472	0.36299	0.265954	0.154122	0.0254756	-0.123004	-0.294074	-0.49099	-0.715608	-0.949776

## Sheet: Figure1(b)
		Year in which the overlapping policy changes the demand for emission allowances
		2020	2021	2022	2023	2024	2025	2026	2027	2028	2029	2030	2031	2032	2033	2034	2035	2036	2037	2038	2039	2040	2041	2042	2043	2044	2045	2046	2047	2048	2049	2050
Year in which the waterbed is sealed	2023	0.606961	0.434052	0.202294	-0.0496306	-0.0496306	-0.0496306	-0.0496306	-0.0496306	-0.0496306	-0.0496306	-0.0496306	-0.0496306	0	0	0	0	0	0	0	0	0	0	0	0	0	0	0	0	0	0	0
	2024	1.13294	1.17818	1.19368	0.999987	-0.210517	-0.210517	-0.210517	-0.210517	-0.210517	-0.210517	-0.210517	-0.210517	-0.210517	0	0	0	0	0	0	0	0	0	0	0	0	0	0	0	0	0	0
	2025	1.09536	1.13516	1.18116	1.19692	0.999999	-0.230733	-0.230733	-0.230733	-0.230733	-0.230733	-0.230733	-0.230733	-0.230733	-0.230733	-0.230733	-0.230733	0	0	0	0	0	0	0	0	0	0	0	0	0	0	0
	2026	1.06677	1.09632	1.13652	1.18298	1.19889	1	-0.243055	-0.243055	-0.243055	-0.243055	-0.243055	-0.243055	-0.243055	-0.243055	-0.243055	-0.243054	-0.243054	-0.243054	-0.243054	0	0	0	0	0	0	0	0	0	0	0	0
	2027	1.04737	1.06873	1.09914	1.14052	1.18834	1.20472	1	-0.279614	-0.279614	-0.279614	-0.279614	-0.279609	-0.279614	-0.279662	-0.279663	-0.279664	-0.279665	-0.279665	-0.279768	-0.279638	-0.279734	0	0	0	0	0	0	0	0	0	0
	2028	1.03426	1.04979	1.07221	1.10416	1.1476	1.19782	1.21503	0.999999	-0.343595	-0.343594	-0.343607	-0.343608	-0.343616	-0.343636	-0.343617	-0.34359	-0.343608	-0.343574	-0.343622	-0.343568	-0.343626	-0.343345	0	0	0	0	0	0	0	0	0
	2029	1.02541	1.03697	1.05375	1.07798	1.1125	1.15944	1.21371	1.23229	1	-0.451819	-0.451819	-0.451819	-0.451819	-0.451819	-0.451819	-0.451819	-0.451819	-0.451819	-0.451819	-0.451819	-0.451819	-0.451822	0	0	0	0	0	0	0	0	0
	2030	1.01812	1.02637	1.03837	1.05577	1.0809	1.11668	1.16537	1.22165	1.2409	1.00001	-0.505842	-0.505744	-0.505846	-0.505747	-0.505785	-0.505725	-0.505742	-0.505758	-0.505769	-0.505778	-0.505792	-0.505771	-0.505709	0	0	0	0	0	0	0	0
	2031	1.0678	1.09867	1.14357	1.20887	1.30366	1.44059	1.63557	1.90082	2.20739	2.31237	0.999981	-0.968585	-0.968585	-0.968585	-0.968585	-0.968585	-0.968585	-0.968585	-0.968585	-0.968585	-0.968585	-0.968579	0	0	0	0	0	0	0	0	0
	2032	1.05204	1.07573	1.1102	1.16036	1.23329	1.33916	1.4921	1.70817	2.00442	2.34679	2.46566	0.999844	-1.19868	-1.19868	-1.19868	-1.19868	-1.19868	-1.19868	-1.19868	-1.19868	-1.19868	-1.19868	0	0	0	0	0	0	0	0	0
	2033	1.0443	1.06446	1.09383	1.13656	1.19865	1.28889	1.41955	1.60657	1.86597	2.18824	2.42003	2.47916	0.999611	-1.21904	-1.21904	-1.21903	-1.21904	-1.21899	-1.21899	-1.219	-1.219	-1.2192	-1.21898	-1.21897	0	0	0	0	0	0	0
	2034	1.04428	1.06444	1.09378	1.13646	1.19854	1.28873	1.41931	1.60646	1.8665	2.19197	2.43824	2.64032	2.70787	0.998866	-1.56343	-1.56343	-1.56343	-1.56343	-1.56343	-1.56343	-1.56343	-1.56343	-1.56341	-1.56341	0	0	0	0	0	0	0
	2035	1.00481	1.00441	1.00759	1.01222	1.01896	1.02875	1.04292	1.06323	1.08996	1.12456	1.15144	1.16831	1.19336	1.1997	0.994799	-1.6568	-1.6568	-1.6568	-1.65718	-1.65718	-1.65718	-1.65718	0	0	0	0	0	0	0	0	0
	2036	1.00367	1.00534	1.00777	1.0113	1.01644	1.02391	1.03526	1.04992	1.07146	1.09546	1.11599	1.13414	1.15488	1.1771	1.18451	0.999626	-1.34613	-1.34613	-1.34613	-1.34613	-1.34613	-1.34618	-1.34615	-1.34614	-1.34581	0	0	0	0	0	0
	2037	1.00456	1.00663	1.00965	1.01404	1.02042	1.0297	1.04313	1.06238	1.08913	1.12265	1.14815	1.1707	1.19665	1.22632	1.25804	1.26843	0.998085	-2.36111	-2.36116	-2.36116	-2.36116	-2.36116	-2.36116	0	0	0	0	0	0	0	0
	2038	1.00336	1.00489	1.00711	1.01035	1.01505	1.02189	1.03179	1.04599	1.06572	1.09043	1.10925	1.12588	1.14505	1.16711	1.1906	1.21761	1.22659	0.999131	-1.85993	-1.85993	-1.85986	-1.85994	-1.85995	-1.85986	-1.85982	-1.85998	0	0	0	0	0
	2039	0	0	0	0	0	0	0	0	0	0	0	0	0	0	0	0	0	0	0	0	0	0	0	0	0	0	0	0	0	0	0
	2040	0	0	0	0	0	0	0	0	0	0	0	0	0	0	0	0	0	0	0	0	0	0	0	0	0	0	0	0	0	0	0
	2041	0	0	0	0	0	0	0	0	0	0	0	0	0	0	0	0	0	0	0	0	0	0	0	0	0	0	0	0	0	0	0
	2042	0	0	0	0	0	0	0	0	0	0	0	0	0	0	0	0	0	0	0	0	0	0	0	0	0	0	0	0	0	0	0
	2043	0	0	0	0	0	0	0	0	0	0	0	0	0	0	0	0	0	0	0	0	0	0	0	0	0	0	0	0	0	0	0
	2044	0	0	0	0	0	0	0	0	0	0	0	0	0	0	0	0	0	0	0	0	0	0	0	0	0	0	0	0	0	0	0
	2045	0	0	0	0	0	0	0	0	0	0	0	0	0	0	0	0	0	0	0	0	0	0	0	0	0	0	0	0	0	0	0
	2046	0	0	0	0	0	0	0	0	0	0	0	0	0	0	0	0	0	0	0	0	0	0	0	0	0	0	0	0	0	0	0
	2047	0	0	0	0	0	0	0	0	0	0	0	0	0	0	0	0	0	0	0	0	0	0	0	0	0	0	0	0	0	0	0
	2048	0	0	0	0	0	0	0	0	0	0	0	0	0	0	0	0	0	0	0	0	0	0	0	0	0	0	0	0	0	0	0
	2049	0	0	0	0	0	0	0	0	0	0	0	0	0	0	0	0	0	0	0	0	0	0	0	0	0	0	0	0	0	0	0
	2050	0	0	0	0	0	0	0	0	0	0	0	0	0	0	0	0	0	0	0	0	0	0	0	0	0	0	0	0	0	0	0

## Sheet: Figure2(a)
	Emissions post 2020 (MtCO2)			Cap post 2020 (MtCO2)	Year waterbed seals in edge cases
Scenario	Max	Min	Reference		Max emissions	Min emissions
1	33128	23544.8	31427	35535	2050	2022
2	32821.4	22845.2	30692	35535	2050	2023
3	18150.2	10046.9	13175	21658	2039	2024
4	18314.6	10660.4	14194	21658	2038	2023
5	18357.4	11272.8	15273	21658	2038	2023

## Sheet: Figure2(b)
	EUA prices in 2021 (€/tCO2)
Scenario	Max	Min	Reference
1	38.9984	30.833	32.9
2	36.9403	30.7745	33
3	92.9042	42.234	86.5
4	93.5837	44.8667	86.4
5	95.2639	48.7161	85.9
